# Supplementary material for: High-Frequency Patterns in the Abundance of Benthic Species near a Cold-Seep – An Internet Operated Vehicle Application
Source: PLoS One. 2016 Oct 12;11(10):e0163808. doi: 10.1371/journal.pone.0163808 (PMC5061432; doi:10.1371/journal.pone.0163808)
Supplement: S1 Table — (XLSX) [file pone.0163808.s003.xlsx]

## Sheet: ENV_Data_1h
DATE	TIME (PST)	Chlorophyll (μg/l)	Flow Direction (°)	Flow Magnitude (m/s)	Oxygen (ml/l)	Density (kg/m3)	Temperature (°C)
2013-06-01	15:30:00	0.0041	92.556	0.0051264	0.2608	27.2982	3.9035
2013-06-01	16:30:00	0.005	259.38	0.0334773	0.2617	27.2979	3.9347
2013-06-01	17:30:00	0.0074	224.895	0.10908	0.2647	27.3027	3.9292
2013-06-01	18:30:00	0.0069	232.418	0.12949	0.2642	27.2945	3.9628
2013-06-01	19:30:00	0.0081	233.697	0.137243	0.2642	27.2974	3.9488
2013-06-01	20:30:00	0.0053	228.251	0.0628199	0.263	27.3027	3.9653
2013-06-01	21:30:00	0.0069	251.138	0.0133015	0.264	27.2977	3.9348
2013-06-01	22:30:00	0.0064	195.481	0.0609065	0.2671	27.2845	3.9153
2013-06-01	23:30:00	0.0053	219.653	0.117185	0.2652	27.275	3.9327
2013-06-02	00:30:00	0.0072	215.18	0.06958	0.2633	27.2552	3.9662
2013-06-02	01:30:00	0.0052	45.7373	0.0338993	0.2613	27.2548	3.9717
2013-06-02	02:30:00	0.004	348.567	0.0445926	0.2602	27.2881	3.9767
2013-06-02	03:30:00	0.0067	47.9816	0.0312016	0.2595	27.2855	3.9525
2013-06-02	04:30:00	0.0058	137.269	0.0363324	0.2602	27.2877	3.9435
2013-06-02	05:30:00	0.0049	209.742	0.0487755	0.2601	27.2798	3.957
2013-06-02	06:30:00	0.0041	191.002	0.0210381	0.2596	27.2767	3.9982
2013-06-02	07:30:00	0.0042	301.743	0.0162484	0.2594	27.2904	3.9642
2013-06-02	08:30:00	0.0013	120.296	0.0135281	0.2588	27.2934	3.958
2013-06-02	09:30:00	0.0034	82.8855	0.029124	0.2601	27.3034	3.9288
2013-06-02	10:30:00	0.007	178.633	0.0412249	0.2614	27.3035	3.9313
2013-06-02	11:30:00	0.0081	189.625	0.0459367	0.2604	27.2961	3.934
2013-06-02	12:30:00	0.0078	237.069	0.0341532	0.2594	27.2896	3.9747
2013-06-02	13:30:00	0.0064	64.7757	0.0143136	0.2593	27.285	3.9498
2013-06-02	14:30:00	0.0072	289.648	0.0132612	0.2589	27.2877	3.93
2013-06-02	15:30:00	0.0058	229.413	0.0406154	0.2604	27.2857	3.9265
2013-06-02	16:30:00	0.0036	214.007	0.0255049	0.2593	27.2855	3.9458
2013-06-02	17:30:00	0.0041	203.411	0.0192003	0.2595	27.2834	3.9293
2013-06-02	18:30:00	0.0054	262.846	0.116379	0.2626	27.2816	3.9252
2013-06-02	19:30:00	0.0064	254.261	0.0785612	0.2633	27.2802	3.961
2013-06-02	20:30:00	0.0085	248.222	0.0956078	0.2611	27.2832	3.9483
2013-06-02	21:30:00	0.003	354.78	0.0519879	0.2612	27.2914	3.9302
2013-06-02	22:30:00	0.0093	45.5849	0.0341672	0.2623	27.2777	3.8835
2013-06-02	23:30:00	0.0038	188.986	0.0487029	0.2618	27.2684	3.8875
2013-06-03	00:30:00	0.0054	183.354	0.0546518	0.2618	27.2659	3.892
2013-06-03	01:30:00	0.0035	138.455	0.0347968	0.2604	27.2686	3.9197
2013-06-03	02:30:00	0.0081	201.222	0.0716404	0.2607	27.2731	3.9782
2013-06-03	03:30:00	0.0067	210.589	0.0790682	0.2585	27.2721	3.9903
2013-06-03	04:30:00	0.0081	228.876	0.100581	0.2602	27.2673	4.0117
2013-06-03	05:30:00	0.0082	217.305	0.0537587	0.261	27.2651	3.9917
2013-06-03	06:30:00	0.0043	54.2479	0.0291899	0.2599	27.256	3.9518
2013-06-03	07:30:00	0.0069	257.52	0.0239109	0.2598	27.2491	3.943
2013-06-03	08:30:00	0.0058	254.827	0.0243296	0.2584	27.2981	3.9662
2013-06-03	09:30:00	0.0051	164.092	0.0219146	0.2585	27.3073	3.9558
2013-06-03	10:30:00	0.0076	14.9648	0.0284861	0.2592	27.298	3.9312
2013-06-03	11:30:00	0.0068	238.004	0.0347311	0.2628	27.3184	3.8862
2013-06-03	12:30:00	0.0046	181.817	0.0235975	0.2611	27.319	3.9175
2013-06-03	13:30:00	0.0079	30.4635	0.07842	0.2638	27.3191	3.8617
2013-06-03	14:30:00	0.0052	145.848	0.019052	0.2659	27.3169	3.8283
2013-06-03	15:30:00	0.0056	200.353	0.0641415	0.266	27.3178	3.8343
2013-06-03	16:30:00	0.0059	216.273	0.0631926	0.265	27.3171	3.8727
2013-06-03	17:30:00	0.0083	225.32	0.0447662	0.264	27.3209	3.9172
2013-06-03	18:30:00	0.0095	240.343	0.194002	0.2683	27.3114	3.8247
2013-06-03	19:30:00	0.0077	232.687	0.132135	0.2683	27.3037	3.8898
2013-06-03	20:30:00	0.0072	228.516	0.108158	0.2651	27.2927	3.9242
2013-06-03	21:30:00	0.0093	181.983	0.0304322	0.263	27.2946	3.9642
2013-06-03	22:30:00	0.0078	262.539	0.0131214	0.261	27.2959	3.9393
2013-06-03	23:30:00	0.0067	224.548	0.0635567	0.2625	27.2894	3.9348
2013-06-04	00:30:00	0.0067	234.476	0.14115	0.2653	27.2897	3.9233
2013-06-04	01:30:00	0.0042	222.566	0.073256	0.2641	27.283	3.9387
2013-06-04	02:30:00	0.0039	187.757	0.0285351	0.2618	27.2715	3.9367
2013-06-04	03:30:00	0.0057	52.3046	0.0833778	0.2647	27.2785	3.8572
2013-06-04	04:30:00	0.0041	85.5359	0.0111086	0.2665	27.2976	3.8093
2013-06-04	05:30:00	0.0043	192.583	0.0568016	0.2663	27.3018	3.8195
2013-06-04	06:30:00	0.0065	226.744	0.0391414	0.2636	27.3029	3.8553
2013-06-04	07:30:00	0.0075	231.817	0.136801	0.266	27.2955	3.8688
2013-06-04	08:30:00	0.0064	202.77	0.114084	0.2668	27.2931	3.8433
2013-06-04	09:30:00	0.0071	216.591	0.0878486	0.2637	27.2804	3.9118
2013-06-04	10:30:00	0.0074	231.599	0.104132	0.2607	27.2975	3.9537
2013-06-04	11:30:00	0.0057	236.335	0.106662	0.26	27.2871	4.0182
2013-06-04	12:30:00	0.0064	270.853	0.00866487	0.2592	27.3006	3.9678
2013-06-04	13:30:00	0.0024	7.33528	0.05001	0.26	27.3106	3.9202
2013-06-04	14:30:00	0.0071	38.2112	0.0643731	0.2652	27.3163	3.8243
2013-06-04	15:30:00	0.005	164.59	0.0199203	0.267	27.3188	3.7798
2013-06-04	16:30:00	0.004	179.059	0.0289748	0.267	27.3122	3.7808
2013-06-04	17:30:00	0.0061	145.932	0.0321562	0.2657	27.3155	3.7942
2013-06-04	18:30:00	0.0058	195.093	0.0452383	0.265	27.3198	3.8188
2013-06-04	19:30:00	0.0074	218.944	0.0450999	0.2639	27.3161	3.8847
2013-06-04	20:30:00	0.008	178.821	0.0359377	0.2623	27.3119	3.8927
2013-06-04	21:30:00	0.0046	198.142	0.0220418	0.263	27.3194	3.8623
2013-06-04	22:30:00	0.0083	250.542	0.141446	0.2685	27.3229	3.8203
2013-06-04	23:30:00	0.0047	240.889	0.20912	0.2703	27.3165	3.7847
2013-06-05	00:30:00	0.0065	243.776	0.206928	0.2684	27.2959	3.8162
2013-06-05	01:30:00	0.0041	244.433	0.176941	0.2667	27.3309	3.8587
2013-06-05	02:30:00	0.0063	257.368	0.0448969	0.2664	27.3353	3.8575
2013-06-05	03:30:00	0.0078	228.949	0.0102157	0.2656	27.299	3.8652
2013-06-05	04:30:00	0.0044	37.9508	0.0398283	0.263	27.285	3.846
2013-06-05	05:30:00	0.0068	3.7417	0.0712699	0.2683	27.3074	3.7558
2013-06-05	06:30:00	0.0077	154.284	0.0156416	0.2687	27.3101	3.7553
2013-06-05	07:30:00	0.0045	178.714	0.0368572	0.2686	27.3054	3.7518
2013-06-05	08:30:00	0.0053	193.79	0.0451774	0.2676	27.3059	3.754
2013-06-05	09:30:00	0.0071	223.204	0.103385	0.2678	27.3047	3.764
2013-06-05	10:30:00	0.0045	232.051	0.0861705	0.2661	27.3052	3.844
2013-06-05	11:30:00	0.0072	200.142	0.0414502	0.2647	27.3037	3.8917
2013-06-05	12:30:00	0.0052	153.048	0.0443402	0.2622	27.3092	3.8888
2013-06-05	13:30:00	0.0045	319.338	0.0210231	0.2584	27.3285	3.907
2013-06-05	14:30:00	0.0054	64.7602	0.0309467	0.2609	27.3291	3.8618
2013-06-05	15:30:00	0.0043	49.3561	0.0366231	0.2643	27.3301	3.7933
2013-06-05	16:30:00	0.0063	35.5959	0.0246008	0.2702	27.3279	3.724
2013-06-05	17:30:00	0.0052	81.4623	0.00547449	0.2711	27.3295	3.7278
2013-06-05	18:30:00	0.0059	43.5824	0.0332006	0.2709	27.3314	3.7102
2013-06-05	19:30:00	0.0032	104.75	0.0473223	0.2805	27.3322	3.6405
2013-06-05	20:30:00	0.0048	196.81	0.0823332	0.2765	27.3401	3.6602
2013-06-05	21:30:00	0.0061	230.661	0.110474	0.2749	27.3396	3.6992
2013-06-05	22:30:00	0.0038	231.877	0.213641	0.2774	27.3344	3.6942
2013-06-05	23:30:00	0.0028	228.999	0.220859	0.2743	27.3348	3.7363
2013-06-06	00:30:00	0.0077	235.042	0.250283	0.2741	27.3318	3.7385
2013-06-06	01:30:00	0.0063	242.594	0.232526	0.2742	27.329	3.745
2013-06-06	02:30:00	0.0067	234.986	0.176003	0.272	27.3303	3.7815
2013-06-06	03:30:00	0.0078	316.699	0.073003	0.2694	27.3249	3.8025
2013-06-06	04:30:00	0.0085	358.656	0.0254686	0.2689	27.3008	3.7947
2013-06-06	05:30:00	0.0058	354.174	0.050741	0.266	27.3004	3.7917
2013-06-06	06:30:00	0.0084	28.1873	0.0819005	0.2656	27.3086	3.7678
2013-06-06	07:30:00	0.006	350.352	0.0585206	0.2704	27.3173	3.7065
2013-06-06	08:30:00	0.0062	315.906	0.0597945	0.2688	27.3158	3.7248
2013-06-06	09:30:00	0.003	283.935	0.0344076	0.269	27.3106	3.7253
2013-06-06	10:30:00	0.0059	289.875	0.00798123	0.2676	27.3188	3.7642
2013-06-06	11:30:00	0.0051	322.811	0.0480708	0.267	27.3377	3.8448
2013-06-06	12:30:00	0.0068	239.667	0.110961	0.2636	27.3405	3.8645
2013-06-06	13:30:00	0.0055	293.836	0.0704645	0.2677	27.33	3.7798
2013-06-06	14:30:00	0.0026	321.724	0.0836854	0.2667	27.2934	3.7727
2013-07-02	15:30:00	0.0004	9.33872	0.0629287	0.2539	27.2678	4.0003
2013-07-02	16:30:00	0.0041	9.9438	0.0576178	0.2546	27.2709	3.9568
2013-07-02	17:30:00	0.0043	115.308	0.0167657	0.2543	27.2768	3.9767
2013-07-02	18:30:00	0.0042	276.712	0.063627	0.2556	27.2861	3.9822
2013-07-02	19:30:00	0.0026	237.632	0.0753571	0.2573	27.2867	3.9968
2013-07-02	20:30:00	0.0056	177.255	0.0353454	0.2564	27.2785	4.012
2013-07-02	21:30:00	0.0027	162	0.0168	0.255	27.2726	4.011
2013-07-02	22:30:00	0.0018	28.2086	0.0167622	0.2542	27.2609	4.0135
2013-07-02	23:30:00	0.0046	283.271	0.0479688	0.256	27.2565	3.9638
2013-07-03	00:30:00	0.003	256.889	0.132582	0.2551	27.2539	4.0045
2013-07-03	01:30:00	0.0019	245.182	0.0555932	0.2534	27.2687	4.0555
2013-07-03	02:30:00	0.0044	195.522	0.0284285	0.2542	27.2784	4.091
2013-07-03	03:30:00	0.0041	180.23	0.0265317	0.2565	27.2657	4.0138
2013-07-03	04:30:00	0.004	222.884	0.126597	0.2576	27.2666	4.0213
2013-07-03	05:30:00	0.0039	236.143	0.142732	0.2584	27.2565	4.0308
2013-07-03	06:30:00	0.0022	216.882	0.0745749	0.2583	27.2483	4.059
2013-07-03	07:30:00	0.0046	33.163	0.0454468	0.2567	27.2486	4.0425
2013-07-03	08:30:00	0.0027	347.545	0.0206969	0.2559	27.2734	3.9835
2013-07-03	09:30:00	0.0032	62.4367	0.0186593	0.2549	27.2753	3.9492
2013-07-03	10:30:00	0.0052	200.037	0.0402484	0.2547	27.2773	3.9375
2013-07-03	11:30:00	0.0024	199.141	0.0506806	0.2541	27.2835	3.962
2013-07-03	12:30:00	0.0058	197.851	0.019123	0.254	27.2883	3.987
2013-07-03	13:30:00	0.002	183.181	0.0171593	0.2538	27.2908	3.9758
2013-07-03	14:30:00	0.0051	191.932	0.0266552	0.254	27.3027	3.9792
2013-07-03	15:30:00	0.0034	46.2761	0.0274171	0.2589	27.3197	3.896
2013-07-03	16:30:00	0.0032	226.173	0.0833228	0.2613	27.3157	3.8517
2013-07-03	17:30:00	0.0019	237.076	0.197254	0.2611	27.3079	3.8942
2013-07-03	18:30:00	0.0017	235.662	0.232488	0.2611	27.3109	3.8958
2013-07-03	19:30:00	0.0022	235.296	0.240759	0.2605	27.291	3.9188
2013-07-03	20:30:00	0.0023	235.994	0.207442	0.2599	27.2797	3.9347
2013-07-03	21:30:00	0.0021	225.651	0.153887	0.2595	27.2644	3.9353
2013-07-03	22:30:00	0.0056	222.513	0.1351	0.2591	27.2595	3.9773
2013-07-03	23:30:00	0.0011	216.819	0.111949	0.2589	27.2517	3.9732
2013-07-04	00:30:00	0.0009	304.306	0.00834086	0.2553	27.2665	3.9863
2013-07-04	01:30:00	0.0012	13.0232	0.0661642	0.2522	27.2807	3.9515
2013-07-04	02:30:00	0.0037	273.982	0.0117546	0.2551	27.2781	3.9055
2013-07-04	03:30:00	0.0032	179.063	0.0316951	0.2527	27.2632	3.9187
2013-07-04	04:30:00	0.002	34.3058	0.00556058	0.2529	27.2693	3.9093
2013-07-04	05:30:00	0.0038	135.435	0.0114039	0.2535	27.2788	3.8895
2013-07-04	06:30:00	0.0052	213.122	0.0696228	0.2525	27.2748	3.9223
2013-07-04	07:30:00	0.0045	226.218	0.0981726	0.2532	27.281	3.9785
2013-07-04	08:30:00	0.0054	199.705	0.100231	0.2576	27.2803	3.9782
2013-07-04	09:30:00	0.0039	179.966	0.0502503	0.2545	27.2699	3.975
2013-07-04	10:30:00	0.0034	212.346	0.0531227	0.2556	27.2693	3.9948
2013-07-04	11:30:00	0.004	198.08	0.0638461	0.2554	27.3069	4.0235
2013-07-04	12:30:00	0.0056	75.5923	0.0223439	0.2542	27.3127	4.0237
2013-07-04	13:30:00	0.0056	1.6615	0.0502285	0.2534	27.3091	3.9788
2013-07-04	14:30:00	0.0048	52.7629	0.0971231	0.2557	27.3045	3.8748
2013-07-04	15:30:00	0.0039	21.0429	0.0490553	0.2612	27.3182	3.8145
2013-07-04	16:30:00	0.0024	180.375	0.0301365	0.2631	27.3159	3.8063
2013-07-04	17:30:00	0.0022	213.18	0.0558323	0.2602	27.3094	3.8303
2013-07-04	18:30:00	0.0038	240.843	0.0733869	0.2618	27.304	3.8555
2013-07-04	19:30:00	0.001	238.341	0.14356	0.2659	27.3013	3.7988
2013-07-04	20:30:00	0.0015	229.831	0.153443	0.263	27.3017	3.8473
2013-07-04	21:30:00	0.001	237.647	0.1666	0.2613	27.3022	3.8758
2013-07-04	22:30:00	0.0067	224.874	0.146291	0.2612	27.2997	3.89
2013-07-04	23:30:00	0.0052	234.939	0.18337	0.259	27.2946	3.9127
2013-07-05	00:30:00	0.0053	236.059	0.172951	0.2567	27.2882	3.9322
2013-07-05	01:30:00	0.0063	238.489	0.161366	0.2543	27.2819	3.9372
2013-07-05	02:30:00	0.0065	238.08	0.130945	0.2545	27.2782	3.9453
2013-07-05	03:30:00	0.0022	38.2274	0.0192481	0.2518	27.2671	3.9523
2013-07-05	04:30:00	0.0042	312.215	0.0350274	0.2519	27.2648	3.9192
2013-07-05	05:30:00	0.0026	35.7651	0.016241	0.2544	27.2887	3.899
2013-07-05	06:30:00	0.0027	34.1843	0.0254435	0.2573	27.2968	3.8478
2013-07-05	07:30:00	0.0061	230.254	0.0574913	0.2578	27.2753	3.8428
2013-07-05	08:30:00	0.0019	216.143	0.0520681	0.2558	27.2759	3.9717
2013-07-05	09:30:00	0	17.9493	0.0161821	0.2561	27.2936	3.8992
2013-07-05	10:30:00	0.0054	326.884	0.0360472	0.2582	27.2955	3.8652
2013-07-05	11:30:00	0.0028	160.552	0.0277088	0.2596	27.2953	3.8683
2013-07-05	12:30:00	0.0029	200.946	0.0375446	0.2593	27.2899	3.8417
2013-07-05	13:30:00	0.0041	201.583	0.0164785	0.2583	27.309	3.8662
2013-07-05	14:30:00	0.0025	165.504	0.0294551	0.2558	27.3129	3.9027
2013-07-05	15:30:00	0.0025	39.1604	0.0560586	0.2562	27.3067	3.8813
2013-07-05	16:30:00	0.0037	128.952	0.0297061	0.2567	27.3089	3.8532
2013-07-05	17:30:00	0.0059	109.919	0.0229438	0.2536	27.3134	3.8567
2013-07-05	18:30:00	0.0053	204.971	0.0259671	0.2565	27.3164	3.86
2013-07-05	19:30:00	0.003	239.85	0.167246	0.2655	27.3159	3.7725
2013-07-05	20:30:00	0.0023	235.33	0.226938	0.2661	27.3158	3.787
2013-07-05	21:30:00	0.0055	236.776	0.21059	0.2634	27.3138	3.8227
2013-07-05	22:30:00	0.0033	235.393	0.166547	0.2604	27.3051	3.8633
2013-07-05	23:30:00	0.0026	229.331	0.170469	0.262	27.2995	3.8587
2013-07-06	00:30:00	0.004	239.326	0.179576	0.2594	27.2871	3.8975
2013-07-06	01:30:00	0.0011	234.415	0.144975	0.2573	27.2738	3.9163
2013-07-06	02:30:00	0.0054	259.912	0.0632017	0.2533	27.2848	3.9297
2013-07-06	03:30:00	0.0052	334.391	0.0264327	0.2537	27.3234	3.9072
2013-07-06	04:30:00	0.0069	293.81	0.0216002	0.254	27.3183	3.8718
2013-07-06	05:30:00	0.0015	292.649	0.0260967	0.2552	27.2983	3.8928
2013-07-06	06:30:00	0.0031	59.6375	0.0149466	0.2565	27.2829	3.8605
2013-07-06	07:30:00	0.0029	122.507	0.025787	0.2585	27.2688	3.8383
2013-07-06	08:30:00	0.0054	195.281	0.0738047	0.2588	27.267	3.847
2013-07-06	09:30:00	0.0036	245.936	0.0549072	0.2574	27.26	3.9458
2013-07-06	10:30:00	0.0068	184.627	0.0618615	0.2559	27.2607	3.9745
2013-07-06	11:30:00	0.003	164.327	0.0689569	0.2551	27.279	3.9913
2013-07-06	12:30:00	0.0061	146.825	0.0439319	0.2528	27.2596	4.0032
2013-07-06	13:30:00	0.0032	39.1443	0.0628542	0.2523	27.2998	3.9702
2013-07-06	14:30:00	0.0028	52.306	0.0287837	0.2556	27.3067	3.8935
2013-07-06	15:30:00	0.0055	186.305	0.0170074	0.2589	27.307	3.8245
2013-07-06	16:30:00	0.0016	162.166	0.0692003	0.2598	27.308	3.8328
2013-07-06	17:30:00	0.0024	162.69	0.0166012	0.2588	27.3067	3.8598
2013-07-06	18:30:00	0.0036	344.389	0.0767667	0.258	27.3126	3.8553
2013-07-06	19:30:00	0.0049	258.464	0.0408598	0.2629	27.3237	3.8242
2013-07-06	20:30:00	0.0053	260.04	0.0986698	0.2628	27.3231	3.7978
2013-07-06	21:30:00	0.0048	239.483	0.164715	0.2673	27.3138	3.7703
2013-07-06	22:30:00	0.004	240.752	0.182506	0.2637	27.3121	3.8233
2013-07-06	23:30:00	0.0065	226.74	0.200359	0.2631	27.3053	3.8443
2013-07-07	00:30:00	0.0057	227.904	0.204522	0.2606	27.3082	3.8915
2013-07-07	01:30:00	0.0044	241.581	0.224502	0.2615	27.3157	3.8713
2013-07-07	02:30:00	0.0068	245.757	0.207832	0.2625	27.315	3.8465
2013-07-07	03:30:00	0.006	237.003	0.225687	0.2608	27.3046	3.876
2013-07-07	04:30:00	0.0057	226.561	0.172971	0.2594	27.2841	3.8962
2013-07-07	05:30:00	0.0048	184.166	0.0466476	0.2586	27.2619	3.9067
2013-07-07	06:30:00	0.006	190.666	0.0817162	0.2577	27.254	3.9317
2013-07-07	07:30:00	0.0051	264.851	0.0269757	0.2565	27.269	3.9078
2013-07-07	08:30:00	0.0011	279.027	0.0277281	0.2571	27.2549	3.8755
2013-07-07	09:30:00	0.0034	278.065	0.0204832	0.256	27.2546	3.8842
2013-07-07	10:30:00	0.0042	250.356	0.0418172	0.2556	27.27	3.8952
2013-07-07	11:30:00	0.0048	197.385	0.0262488	0.2548	27.2808	3.9143
2013-07-07	12:30:00	0.0031	253.921	0.0328184	0.2543	27.2818	3.8758
2013-07-07	13:30:00	0.0043	206.807	0.0628622	0.2554	27.2934	3.9055
2013-07-07	14:30:00	0.005	171.149	0.027044	0.2544	27.3148	3.947
2013-07-07	15:30:00	0.004	207	0.0108894	0.2513	27.3143	3.905
2013-07-07	16:30:00	0.0047	217.754	0.031453	0.2517	27.3131	3.9305
2013-07-07	17:30:00	0.0065	114.51	0.0162788	0.2534	27.3039	3.9313
2013-07-07	18:30:00	0.0034	3.32182	0.0332778	0.2559	27.2929	3.8887
2013-12-03	19:30:00	0.0027	355.236	0.0711912	0.2459	27.211	3.9942
2013-12-03	20:30:00	0.004	29.1509	0.090432	0.247	27.254	3.9347
2013-12-03	21:30:00	0.0112	340.135	0.116762	0.2522	27.2726	3.8217
2013-12-03	22:30:00	0.0099	316.498	0.0578347	0.2533	27.2723	3.767
2013-12-03	23:30:00	0.0098	98.2502	0.0569759	0.2529	27.2992	3.7707
2013-12-04	00:30:00	0.0082	232.201	0.0239136	0.2517	27.3148	3.7935
2013-12-04	01:30:00	0.0097	260.549	0.0928315	0.2536	27.3316	3.801
2013-12-04	02:30:00	0.0066	239.987	0.22053	0.2577	27.3313	3.7613
2013-12-04	03:30:00	0.0063	230.586	0.312792	0.2547	27.3281	3.79
2013-12-04	04:30:00	0.0056	235.012	0.294344	0.2562	27.3171	3.7625
2013-12-04	05:30:00	0.0073	241.398	0.258717	0.2569	27.3062	3.7377
2013-12-04	06:30:00	0.0074	229.657	0.143363	0.2555	27.2807	3.7983
2013-12-04	07:30:00	0.0087	224.032	0.10043	0.2525	27.2627	3.8412
2013-12-04	08:30:00	0.0074	355.481	0.0626256	0.2512	27.2574	3.8303
2013-12-04	09:30:00	0.0055	187.263	0.0196825	0.2499	27.2959	3.8143
2013-12-04	10:30:00	0.0065	230.552	0.0150416	0.2501	27.2962	3.8447
2013-12-04	11:30:00	0.0068	227.239	0.109353	0.2507	27.2811	3.8618
2013-12-04	12:30:00	0.0106	235.839	0.204792	0.2516	27.263	3.8472
2013-12-04	13:30:00	0.0049	234.665	0.210773	0.2501	27.2535	3.9102
2013-12-04	14:30:00	0.0043	238.156	0.16592	0.2489	27.306	3.996
2013-12-04	15:30:00	0.0051	239.943	0.0737263	0.2487	27.3066	4.009
2013-12-04	16:30:00	0.0065	250.082	0.0209117	0.248	27.2985	3.9442
2013-12-04	17:30:00	0.0042	193.535	0.0309742	0.2471	27.2912	3.968
2013-12-04	18:30:00	0.007	356.502	0.0507159	0.2456	27.2387	3.9438
2013-12-04	19:30:00	0.0069	353.889	0.0485412	0.2476	27.2188	3.9487
2013-12-04	20:30:00	0.0069	334.574	0.0874333	0.2471	27.2239	3.9345
2013-12-04	21:30:00	0.022	317.865	0.114948	0.2505	27.2478	3.8678
2013-12-04	22:30:00	0.0201	61.3571	0.0303216	0.2553	27.3012	3.7787
2013-12-04	23:30:00	0.0137	121.686	0.0649173	0.2559	27.3146	3.7805
2013-12-05	00:30:00	0.0109	165.27	0.02454	0.2545	27.3231	3.791
2013-12-05	01:30:00	0.0079	238.194	0.102666	0.2566	27.3331	3.783
2013-12-05	02:30:00	0.0089	239.596	0.189934	0.2585	27.3276	3.784
2013-12-05	03:30:00	0.0081	238.961	0.263288	0.2587	27.3227	3.7615
2013-12-05	04:30:00	0.0098	226.615	0.184515	0.2577	27.3056	3.8415
2013-12-05	05:30:00	0.0075	234.178	0.180355	0.2561	27.2999	3.8323
2013-12-05	06:30:00	0.0069	229.059	0.0700396	0.2572	27.2979	3.7965
2013-12-05	07:30:00	0.007	209.779	0.0583342	0.2562	27.2854	3.8135
2013-12-05	08:30:00	0.0065	258.274	0.0192151	0.2537	27.2749	3.8367
2013-12-05	09:30:00	0.0057	22.6252	0.0519115	0.2521	27.2791	3.8213
2013-12-05	10:30:00	0.0097	342.17	0.0337001	0.2541	27.2996	3.7708
2013-12-05	11:30:00	0.0053	241.52	0.0175935	0.2553	27.3009	3.7732
2013-12-05	12:30:00	0.0056	262.361	0.0272443	0.2536	27.3027	3.804
2013-12-05	13:30:00	0.0054	230.679	0.130641	0.2547	27.3154	3.8005
2013-12-05	14:30:00	0.008	232.939	0.240379	0.2573	27.3163	3.7855
2013-12-05	15:30:00	0.0087	236.222	0.235368	0.2564	27.3127	3.853
2013-12-05	16:30:00	0.0058	228.744	0.222368	0.2527	27.2987	3.9457
2013-12-05	17:30:00	0.0043	239.927	0.200331	0.2522	27.287	3.9627
2013-12-05	18:30:00	0.0084	306.729	0.0723882	0.2514	27.2535	4.0023
2013-12-05	19:30:00	0.0065	350.82	0.0763024	0.2488	27.2494	3.9328
2013-12-05	20:30:00	0.0098	336.352	0.090439	0.2496	27.2502	3.8953
2013-12-05	21:30:00	0.0062	356.138	0.109311	0.2517	27.2721	3.9103
2013-12-05	22:30:00	0.0095	316.693	0.158844	0.256	27.2875	3.7513
2013-12-05	23:30:00	0.0081	47.2334	0.0470253	0.2594	27.2809	3.7245
2013-12-06	00:30:00	0.0093	94.1485	0.0551711	0.2578	27.282	3.7375
2013-12-06	01:30:00	0.0101	149.905	0.0529759	0.2552	27.3037	3.757
2013-12-06	02:30:00	0.0055	234.48	0.0969994	0.2569	27.3245	3.7857
2013-12-06	03:30:00	0.0095	232.038	0.250446	0.2582	27.3311	3.7593
2013-12-06	04:30:00	0.0057	231.741	0.326924	0.2611	27.3242	3.7257
2013-12-06	05:30:00	0.0062	232.495	0.32166	0.2624	27.334	3.7058
2013-12-06	06:30:00	0.0055	236.601	0.289597	0.2661	27.3272	3.6795
2013-12-06	07:30:00	0.006	239.366	0.23089	0.2601	27.2998	3.758
2013-12-06	08:30:00	0.0091	222.498	0.116966	0.2589	27.2819	3.8115
2013-12-06	09:30:00	0.0033	260.156	0.0317208	0.2576	27.2681	3.8292
2013-12-06	10:30:00	0.0072	358.107	0.0583922	0.2551	27.2908	3.814
2013-12-06	11:30:00	0.0082	356.913	0.0586762	0.2559	27.3053	3.7845
2013-12-06	12:30:00	0.0064	12.4963	0.0378338	0.2595	27.3015	3.7337
2013-12-06	13:30:00	0.0032	185.651	0.0299125	0.2598	27.3027	3.7355
2013-12-06	14:30:00	0.0047	233.727	0.0558144	0.2579	27.3039	3.756
2013-12-06	15:30:00	0.0077	226.836	0.0823119	0.2567	27.3077	3.7992
2013-12-06	16:30:00	0.0017	237.411	0.143321	0.2562	27.2949	3.8432
2013-12-06	17:30:00	0.0053	236.742	0.20938	0.254	27.3079	3.8738
2013-12-06	18:30:00	0.0048	233.205	0.18623	0.2554	27.3056	3.8612
2013-12-06	19:30:00	0.0083	225.676	0.127412	0.2542	27.3016	3.9065
2013-12-06	20:30:00	0.0062	326.434	0.0581323	0.2543	27.2985	3.8477
2013-12-06	21:30:00	0.0054	359.615	0.0419677	0.2543	27.2741	3.8455
2013-12-06	22:30:00	0.0073	322.446	0.069615	0.2558	27.269	3.8202
2013-12-06	23:30:00	0.0064	323.002	0.128711	0.262	27.3034	3.7365
2013-12-07	00:30:00	0.0039	15.801	0.0429616	0.2656	27.3033	3.6973
2013-12-07	01:30:00	0.0078	124.125	0.0376258	0.2652	27.312	3.6722
2013-12-07	02:30:00	0.0048	228.547	0.0947254	0.2635	27.3229	3.6908
2013-12-07	03:30:00	0.0096	240.596	0.166385	0.2646	27.3235	3.7145
2013-12-07	04:30:00	0.0048	248.128	0.165879	0.262	27.3201	3.7332
2013-12-07	05:30:00	0.0069	233.43	0.187144	0.2621	27.3187	3.7415
2013-12-07	06:30:00	0.0065	239.73	0.216445	0.2648	27.3212	3.6928
2013-12-07	07:30:00	0.0056	244.11	0.185759	0.2672	27.3146	3.6712
2013-12-07	08:30:00	0.0056	236.928	0.183824	0.2647	27.3032	3.6948
2013-12-07	09:30:00	0.0063	236.863	0.191857	0.2626	27.298	3.7085
2013-12-07	10:30:00	0.0031	236.655	0.157204	0.2594	27.2861	3.7472
2013-12-07	11:30:00	0.0057	228.868	0.146367	0.2581	27.279	3.7795
2013-12-07	12:30:00	0.0074	232.726	0.131786	0.2562	27.2817	3.8077
2013-12-07	13:30:00	0.0047	247.323	0.0601001	0.2553	27.2967	3.8188
2013-12-07	14:30:00	0.0056	338.532	0.0132242	0.2548	27.2887	3.7988
2013-12-07	15:30:00	0.0059	222.456	0.0318399	0.2529	27.2854	3.8188
2013-12-07	16:30:00	0.0042	221.476	0.0446938	0.2507	27.3054	3.84
2013-12-07	17:30:00	0.0035	269.184	0.0781902	0.2556	27.3027	3.7845
2013-12-07	18:30:00	0.006	308.592	0.0281514	0.2594	27.2917	3.735
2013-12-07	19:30:00	0.0046	9.07775	0.0199912	0.2595	27.2813	3.7325
2013-12-07	20:30:00	0.0058	141.382	0.0215824	0.2585	27.2896	3.7618
2013-12-07	21:30:00	0.0063	122.217	0.0326622	0.2568	27.2691	3.754
2013-12-07	22:30:00	0.0039	18.5181	0.110742	0.2592	27.3212	3.7228
2013-12-07	23:30:00	0.0078	94.4913	0.0308462	0.2621	27.3368	3.6975
2013-12-08	00:30:00	0.0117	172.186	0.0429773	0.2612	27.3428	3.7
2013-12-08	01:30:00	0.0052	237.526	0.104827	0.2624	27.341	3.693
2013-12-08	02:30:00	0.0037	255.194	0.152537	0.2665	27.3316	3.6773
2013-12-08	03:30:00	0.0052	241.32	0.133818	0.2645	27.3276	3.723
2013-12-08	04:30:00	0.0077	245.033	0.161593	0.2621	27.3251	3.737
2013-12-08	05:30:00	0.0086	236.853	0.130121	0.2633	27.3222	3.7075
2013-12-08	06:30:00	0.0022	298.818	0.0445702	0.2649	27.3245	3.6475
2013-12-08	07:30:00	0.0089	211.993	0.0836854	0.2642	27.3155	3.6932
2013-12-08	08:30:00	0.0054	229.216	0.118008	0.2643	27.3048	3.6873
2013-12-08	09:30:00	0.002	239.388	0.0819781	0.2624	27.3009	3.7067
2013-12-08	10:30:00	0.0053	195.428	0.0666202	0.2626	27.2988	3.7135
2013-12-08	11:30:00	0.0062	306.808	0.0211691	0.2602	27.2976	3.7168
2013-12-08	12:30:00	0.0041	200.636	0.0376379	0.26	27.2982	3.7222
2013-12-08	13:30:00	0.0073	220.225	0.0896341	0.2592	27.2966	3.7497
2013-12-08	14:30:00	0.0065	218.599	0.0935514	0.2591	27.2918	3.7518
2013-12-08	15:30:00	0.0029	229.002	0.116456	0.2561	27.2911	3.8063
2013-12-08	16:30:00	0.0039	237.304	0.191567	0.2564	27.2938	3.8058
2013-12-08	17:30:00	0.0099	351.067	0.00951893	0.2576	27.2988	3.7783
2013-12-08	18:30:00	0.0034	246.753	0.0196825	0.2585	27.2744	3.731
2013-12-08	19:30:00	0.0043	268.157	0.01114	0.2575	27.267	3.7592
2013-12-08	20:30:00	0.0054	308.97	0.0385265	0.2568	27.2861	3.7558
2013-12-08	21:30:00	0.0049	278.959	0.0130142	0.2573	27.3155	3.7647
2013-12-08	22:30:00	0.0077	167.899	0.0272443	0.2555	27.3242	3.7548
