# Supplementary material for: High-Frequency Patterns in the Abundance of Benthic Species near a Cold-Seep – An Internet Operated Vehicle Application
Source: PLoS One. 2016 Oct 12;11(10):e0163808. doi: 10.1371/journal.pone.0163808 (PMC5061432; doi:10.1371/journal.pone.0163808)
Supplement: S2 Table — (XLSX) [file pone.0163808.s004.xlsx]

## Sheet: Data_4h
DATE	TIME (PST)	A. fimbria	E. stoutii	Small crabs	Chlorophyll (μg/l)	Flow Direction (°)	Flow Magnitude (m/s)	Oxygen (ml/l)	Density (kg/m3)	Temperature (°C)
2013-06-01	15:00:00	1.46341	-	-	0.00585	202.312	0.0692934	0.26285	27.2983	3.93255
2013-06-01	19:00:00	0.983607	-	-	0.006675	227.142	0.0685678	0.264575	27.2956	3.94105
2013-06-01	23:00:00	2.72727	-	-	0.005425	207.284	0.0663142	0.2625	27.2683	3.96183
2013-06-02	03:00:00	4.41176	-	-	0.005375	146.499	0.0343369	0.25985	27.2824	3.9628
2013-06-02	07:00:00	2.0339	-	-	0.003975	170.889	0.0250314	0.259925	27.2977	3.94557
2013-06-02	11:00:00	1.47541	-	-	0.007375	195.279	0.0269162	0.2595	27.2896	3.94713
2013-06-02	15:00:00	2.35294	-	-	0.004725	227.419	0.0504249	0.26045	27.2841	3.9317
2013-06-02	19:00:00	3.88889	-	-	0.0068	225.712	0.065081	0.261975	27.2831	3.93075
2013-06-02	23:00:00	2.88	-	-	0.0052	178.004	0.052448	0.261175	27.269	3.91935
2013-06-03	03:00:00	3.0303	-	-	0.006825	177.755	0.0656494	0.2599	27.2651	3.98637
2013-06-03	07:00:00	9.3578	-	-	0.00635	172.851	0.0246603	0.258975	27.2881	3.94905
2013-06-03	11:00:00	7.24138	-	-	0.006125	149.033	0.0389501	0.2634	27.3183	3.87343
2013-06-03	15:00:00	10.3448	-	-	0.007325	220.572	0.0915255	0.265825	27.3168	3.86223
2013-06-03	19:00:00	11.5385	-	-	0.008	226.431	0.0709619	0.26435	27.2967	3.92937
2013-06-03	23:00:00	8.10811	-	-	0.005375	217.337	0.0766245	0.263425	27.2834	3.93337
2013-06-04	03:00:00	10.1786	-	-	0.00515	139.292	0.0476073	0.265275	27.2952	3.83533
2013-06-04	07:00:00	4	-	-	0.0071	220.694	0.110716	0.2643	27.2916	3.8944
2013-06-04	11:00:00	8.29268	-	-	0.0054	138.184	0.0574274	0.2611	27.3037	3.93262
2013-06-04	15:00:00	6.12245	-	-	0.005225	171.168	0.0315724	0.266175	27.3166	3.7934
2013-06-04	19:00:00	9.62963	-	-	0.007075	211.612	0.0611313	0.264425	27.3176	3.865
2013-06-04	23:00:00	6.27907	-	-	0.0054	246.616	0.159471	0.26795	27.3196	3.82927
2013-06-05	03:00:00	9.89011	-	-	0.006675	106.231	0.0342389	0.2664	27.3004	3.80558
2013-06-05	07:00:00	10.9677	-	-	0.00535	206.94	0.0678975	0.267525	27.3053	3.77845
2013-06-05	11:00:00	10.6353	-	-	0.005575	184.322	0.03444	0.26155	27.3176	3.88733
2013-06-05	15:00:00	5.64706	-	-	0.005425	52.4992	0.0249747	0.269125	27.3297	3.73882
2013-06-05	19:00:00	6.59341	-	-	0.004475	191.024	0.113443	0.277325	27.3366	3.67353
2013-06-05	23:00:00	11.875	-	-	0.005875	235.405	0.219918	0.27365	27.3315	3.75033
2013-06-06	03:00:00	8.57143	-	-	0.007625	264.429	0.0577783	0.267475	27.3087	3.78918
2013-06-06	07:00:00	7.95918	-	-	0.005275	310.017	0.040176	0.26895	27.3156	3.7302
2013-06-06	11:00:00	25.5319	-	-	0.005	294.51	0.0782953	0.26625	27.3254	3.81545
2013-07-02	15:00:00	6.05505	-	-	0.00325	102.826	0.0502348	0.2546	27.2754	3.979
2013-07-02	19:00:00	10.5155	-	-	0.003175	151.274	0.0360662	0.255725	27.2747	4.00833
2013-07-02	23:00:00	3.82979	-	-	0.003475	245.216	0.0661432	0.254675	27.2644	4.0287
2013-07-03	03:00:00	1.875	-	-	0.00355	214.035	0.0926089	0.2577	27.2593	4.03123
2013-07-03	07:00:00	6.40777	-	-	0.003925	160.796	0.0312628	0.25555	27.2687	3.97817
2013-07-03	11:00:00	8.125	-	-	0.003825	193.026	0.0284045	0.253975	27.2913	3.976
2013-07-03	15:00:00	17.8723	-	-	0.00255	186.297	0.13512	0.2606	27.3135	3.88442
2013-07-03	19:00:00	6.14173	-	-	0.00305	229.864	0.184297	0.25975	27.2736	3.94152
2013-07-04	23:00:00	8.97196	-	-	0.001725	202.033	0.0495521	0.255375	27.2692	3.95412
2013-07-04	03:00:00	19.2	-	-	0.00355	140.481	0.0295706	0.2529	27.2715	3.90995
2013-07-04	07:00:00	15	-	-	0.0043	204.559	0.075444	0.255225	27.2751	3.98163
2013-07-04	11:00:00	8.47826	-	-	0.005	82.0242	0.0583854	0.254675	27.3083	3.9752
2013-07-04	15:00:00	10.4132	-	-	0.003075	163.86	0.0521028	0.261575	27.3119	3.82665
2013-07-04	19:00:00	6.06061	-	-	0.00255	232.673	0.152474	0.26285	27.3012	3.85297
2013-07-04	23:00:00	11.7526	-	-	0.005825	236.892	0.162158	0.256125	27.2857	3.93185
2013-07-05	03:00:00	5.24272	-	-	0.002925	105.098	0.02399	0.25385	27.2794	3.90457
2013-07-05	07:00:00	18.0645	-	-	0.00335	197.808	0.0404472	0.256975	27.2851	3.89473
2013-07-05	11:00:00	29.0722	-	-	0.003075	182.146	0.0277968	0.25825	27.3018	3.86972
2013-07-05	15:00:00	8.86364	-	-	0.00435	120.751	0.0336689	0.25575	27.3114	3.8628
2013-07-06	19:00:00	5.45455	-	-	0.003525	236.837	0.19283	0.26385	27.3127	3.81137
2013-07-06	23:00:00	0	-	-	0.003275	240.746	0.139555	0.258	27.2863	3.90055
2013-07-06	03:00:00	2.58065	-	-	0.004175	245.122	0.0222691	0.25485	27.3057	3.88307
2013-07-06	07:00:00	4.28571	-	-	0.004675	187.088	0.0540901	0.25765	27.2641	3.9014
2013-07-06	11:00:00	21.6	-	-	0.003775	100.651	0.0511317	0.25395	27.2863	3.96455
2013-07-06	15:00:00	6.53465	-	-	0.003275	213.887	0.0448939	0.258875	27.3086	3.8431
2013-07-06	19:00:00	5.94059	-	-	0.00475	249.684	0.121688	0.264175	27.3182	3.8039
2013-07-06	23:00:00	22.8866	-	-	0.00585	235.495	0.209304	0.261925	27.3111	3.8634
2013-07-07	03:00:00	12.9032	-	-	0.005625	209.599	0.131755	0.259125	27.2762	3.90265
2013-07-07	07:00:00	24.375	-	-	0.00345	268.075	0.0292511	0.2563	27.2621	3.89067
2013-07-07	11:00:00	40.4651	-	-	0.0043	207.315	0.0372434	0.254725	27.2927	3.91065
2013-07-07	15:00:00	14.5055	-	-	0.00465	135.647	0.0229748	0.253075	27.306	3.91387
2013-12-03	1900-04-21 19:00:00	-	0	0	0.00695	260.255	0.0840549	0.2496	27.2525	3.8794
2013-12-03	1900-04-21 23:00:00	-	0.923077	0.923077	0.008575	207.747	0.0985626	0.253975	27.3192	3.78163
2013-12-04	1900-04-22 03:00:00	-	1.36282	0.788462	0.00665	234.163	0.252304	0.255825	27.308	3.77212
2013-12-04	1900-04-22 07:00:00	-	2.53521	0.84507	0.007025	249.332	0.0494448	0.250925	27.2781	3.83263
2013-12-04	1900-04-22 11:00:00	-	2.04661	0	0.00665	233.975	0.17271	0.250325	27.2759	3.9038
2013-12-04	1900-04-22 15:00:00	-	0.789474	1.57895	0.0057	260.015	0.044082	0.24735	27.2838	3.96625
2013-12-04	1900-04-22 19:00:00	-	0	1.73913	0.013975	266.921	0.070311	0.250125	27.2479	3.88243
2013-12-04	1900-04-22 23:00:00	-	1.84615	0	0.01035	191.186	0.0955143	0.256375	27.3246	3.78463
2013-12-05	1900-04-23 03:00:00	-	1.76471	0	0.008075	232.203	0.174549	0.257425	27.3065	3.80795
2013-12-05	1900-04-23 07:00:00	-	6	1	0.007225	208.212	0.0407902	0.254025	27.2847	3.81058
2013-12-05	1900-04-23 11:00:00	-	0.895522	0	0.006075	241.875	0.103965	0.255225	27.3088	3.7908
2013-12-05	1900-04-23 15:00:00	-	0	1.05263	0.0068	252.906	0.182614	0.253175	27.288	3.94093
2013-12-05	1900-04-23 19:00:00	-	2.64706	7.94118	0.008	340.001	0.108724	0.251525	27.2648	3.87242
2013-12-05	1900-04-23 23:00:00	-	0	0.952381	0.00825	131.442	0.0630429	0.257325	27.2978	3.75117
2013-12-06	1900-04-24 03:00:00	-	2.68657	0	0.006725	233.219	0.297157	0.26195	27.3291	3.71758
2013-12-06	1900-04-24 07:00:00	-	1.55844	0.779221	0.0064	270.032	0.109492	0.257925	27.2852	3.80317
2013-12-06	1900-04-24 11:00:00	-	3	0	0.005625	197.197	0.0455593	0.258275	27.3033	3.75243
2013-12-06	1900-04-24 15:00:00	-	0	5	0.004875	233.549	0.155311	0.255575	27.304	3.84435
2013-12-06	1900-04-24 19:00:00	-	0.747594	4.43996	0.0068	308.543	0.0742818	0.25465	27.2858	3.85498
2013-12-06	1900-04-24 23:00:00	-	1.03448	0	0.005725	172.869	0.0760059	0.264075	27.3104	3.6992
2013-12-07	1900-04-25 03:00:00	-	0	1.15385	0.00695	240.471	0.183963	0.263375	27.3209	3.7205
2013-12-07	1900-04-25 07:00:00	-	2.10526	0	0.00515	238.639	0.179661	0.263475	27.3005	3.70542
2013-12-07	1900-04-25 11:00:00	-	3.2	0	0.00585	261.862	0.0878695	0.2561	27.2865	3.8012
2013-12-07	1900-04-25 15:00:00	-	0	6.2069	0.0049	255.427	0.0457188	0.25465	27.2963	3.79458
2013-12-07	1900-04-25 19:00:00	-	1.09091	1.09091	0.00515	72.7986	0.0462445	0.2585	27.2903	3.74277
2013-12-07	1900-04-25 23:00:00	-	1.22449	1.22449	0.0071	189.849	0.0827969	0.26305	27.338	3.69195
2013-12-08	1900-04-26 03:00:00	-	1	2	0.005925	255.506	0.117525	0.2637	27.3249	3.70375
2013-12-08	1900-04-26 07:00:00	-	0.84507	0.84507	0.0054	219.006	0.087573	0.263375	27.305	3.70018
2013-12-08	1900-04-26 11:00:00	-	1.09091	0	0.006025	236.567	0.0604981	0.259625	27.2961	3.73513
2013-12-08	1900-04-26 15:00:00	-	0	2	0.005025	266.031	0.0843063	0.25715	27.2895	3.78035
2013-12-08	1900-04-26 19:00:00	-	0	11.4286	0.005575	255.996	0.0224812	0.256775	27.2982	3.75862
