# Supplementary material for: High-Frequency Patterns in the Abundance of Benthic Species near a Cold-Seep – An Internet Operated Vehicle Application
Source: PLoS One. 2016 Oct 12;11(10):e0163808. doi: 10.1371/journal.pone.0163808 (PMC5061432; doi:10.1371/journal.pone.0163808)
Supplement: S3 Table — (XLSX) [file pone.0163808.s005.xlsx]

## Sheet: Φύλλο1
JUNE					JULY					JULY
Species	Env. Variable	Axis Score			Species	Env. Variable	Axis Score			Species	Env. Variable	Axis Score
		RDA1	RDA2				RDA1	RDA2				RDA1	RDA2
A. fimbria		1.55801	-0.001946		A. fimbria		1.31	-0.5277		E. stoutii		-1.5108	0.2284
E. stoutii		0.006814	0.445056		E. stoutii		1.168	0.5918		Crabs		0.4561	0.7564
	Chlorophyll (μg/l)	0.1028	-0.3181			Chlorophyll (μg/l)	0.6725	0.12096			Chlorophyll (μg/l)	-0.750419	0.06012
	Density (kg/m3)	0.5853	-0.3207			Density (kg/m3)	0.3753	0.21531			Density (kg/m3)	0.692732	-0.13497
	Flow Direction (°)	0.1982	0.1336			Flow Direction (°)	0.5306	0.03512			Flow Direction (°)	0.007244	0.0947
	Flow Magnitude (m/s)	0.7665	0.1446			Flow Magnitude (m/s)	0.7279	-0.62031			Flow Magnitude (m/s)	0.415008	0.03506
	Oxygen (ml/l)	0.5449	0.2175			Oxygen (ml/l)	0.3377	-0.42463			Oxygen (ml/l)	0.594235	0.53046
	Temperature (°C)	-0.5433	-0.2514			Temperature (°C)	-0.1668	0.03007			Temperature (°C)	-0.565094	-0.49645
